# Supplementary material for: Considering Residents’ Health and Well-Being in the Process of Social Housing Redevelopment: A Rapid Scoping Literature Review
Source: J Urban Health. 2024 Sep 13;101(5):1000–14. doi: 10.1007/s11524-024-00915-2 (PMC11461432; doi:10.1007/s11524-024-00915-2)
Supplement: Supplementary file 2 — Supplementary file2 Data extraction sheet. (XLSX 28 KB) [file 11524_2024_915_MOESM2_ESM.xlsx]

## Sheet: Data extraction sheet
		Publication Information				Characteristics of the social housing estate, residents and redevelopment								Study characteristics				Findings
	Check eligibility	(Author, year)	Year	Article Title	Source (Journal)	Region/Country	City	Name of redevelopment project	Redevelopment project characterstics	Size of estate	Population Groups	Year of first construction	Year of redevelopment	Year of study, data collection	Study design	Size of study	Research question, aim of study	Component of redevelopment	Health impacts	Key findings
1	Check eligibiliy - not sure if demolition or redevelopment	Brooks, 2005	2005	Resident perceptions of housing, neighborhood, and economic conditions after relocation from public housing undergoing HOPE VI redevelopment	Research on Social Work Practice	USA	Atlanta	HOPE VI Redevelopment - Smith Homes (pseudonym)	In 1999, residents moved out of Smith Homes into either private homes using vouchers or other public housing estates	496 households at time of relocation 1999	Voucher users and public housing residents were similar for gender, race, ethnicity, marital status, no. children, education level and employment. Voucher users and public housing residents differed in terms of age, primary means of transport. Voucher uses mean age 38yrs vs 53yrs for public housing.	Not mentioned	Started in 1999	4 and 5 years after relocation	Single case study Mixed-method, posttest-only design with two data points (4 and 5 years postrelocation)	Wave 1 (2002-2003) 10 focus groups with 93 participants - 31 in public housing - 62 voucher users Wave 2 (2004) 71 participants from Wave 1.	Improved perceived personal safety, improved physical health with indications for improved mental health (reduced stress)	Displacement Relocation during construction - comparison between Section 8 housing voucher users vs. move to other public housing	Resident satisfaction with current residence and neighbourhood, and neighbourhood conveniences, perceptions about living conditions, health and financial security compared with Smith Homes	> Overall, residents reported high levels of satisfaction after relocation. > Voucher users were much more likely to perceive their lives improving in multiple categories (housing, neighbourhood, health) compared to those who moved into another public housing complex. > Those who relocated to other public housing reported better at original housing than at relocated housing. > Respondents describ…
2		Brooks, 2012	2012	Voucher users and revitalized public-housing residents 6 years after displacement	Research on Social Work Practice	USA	Atlanta	HOPE VI - Harris Homes (old), renamed College Town	Demolished in 2000, redeveloped as a mixed-income community. Reopened in 2005. 260 of the 520 new units were reserved for public housing residents. The original tenants had the option of keeping their housing vouchers, moving back to College Town, or remaining in other public housing projects they had moved into.	493 units	Voucher users: (n=32; mean age 43; African American 100%; female 94%; male 6%, employed 41%; unemployed/retired 59%) College Town Public Housing (n=16, mean age 58; African American 100%; female 94%; male 6%; employed 43%; unemployed/retired 57%) Public Housing (n=5; mean age 70; African American 100%; female 60%; male 40%; employed 20%; unemployed/reitred 80%)	Not mentioned	1999	6 years after relocation and at point of return to newly redeveloped College Town	Mixed methods observational and descriptive study using quantitative and qualitative data collection	Wave 3 (2006) - 56 respondents through focus groups	Financial hardship and stressors. Policy implications moving forwards.	Return post-redevelopment Comparing people who stay in voucher system vs. returnees	Overall economic well-being, Stress (financial hardhips; holistic approach to health and wellbeing)	Former Harris Homes residents who returned to College Town: Mixed responses in terms of satisfaction, oeverall 'generally very pleased to be in such a new safe environment'. However 31% respondents reported deterioration personal health than 2 yrs prior, 12.5% reporting that their emotional health and stress is worse than 2yrs prior. Noise pollution due to college students was reported, 'most of …
3		Arthurson, 2016	2016	Public housing renewal and social determinants of health	Journal of Prevention and Intervention in the Community	Australia	Melbourne	Carlton Housing Estate Upgrading Project	Construction of a retirement village, aged-care centre, new public parks and improvements to gardens and landscaping, and demolition and renovation of existing high-rise public units.		31 public housing tenants; 10 private residents who lived in the 2 private apartment buildings adjoining the public housing building; 10 service providers and professionals wo worked on or were connected to service provision on the estate.	1960s	2006-2017	2011	Qualitative and quantitative methods	51 participants (returning/new, non-returning, private housing residents, policymakers and service providers)	Residents perceptions of improvements impacting health and wellbeing: Green space, safety, social connection and proximity and incentives for returning to residence.	Return post-redevelopment	Green space, safety, social connection	Beyond housing amenities a number of factros were considered important to tenants including safety, secruity, green space, social networks and relational factors associated with how tenants are perceived and treated by policy makers and others in local and wider community. Social networks were mentioned by majority as being important to well-being. Noting their networks were mainly unaffected by …
4		Webb,2017	2017	Finding HOPE: Changes in depressive symptomology following relocation from distressed public housing	Social Science and Medicine	USA	Charlotte, NC	HOPE VI program; Boulevard Homes public housing development	During the relocation process, residents were paired with counselors, and tenants could relocate to either another public housing development or a private market housing with a voucher. Households also received Community and Supportive Services from contracted case managers.	301 units across 121 buildings	Study population demographically homogenous: 98% of household heads are African-American; 92% were female; on average they are 48.5yrs old at time of relocation; have 1.24 children (56% sample members had any children). Similar number are either elderly or disabled (18%). Educational atainment is low (on average 11.5 yrs of schooling), and they have low wage ($2158) and total (7511) average annua…			2010-2012	Pre/post relocation surveys		Mental health and wellbeng, depressive improvement, safety	Relocation choice Comparison between public housing vs voucher	mental health, depression	Overall findings are consistent with stress process theory with some caveats. Boulevard homes residents exhibted very high depressive symptomology prelocation given high crime and relative deprivation. Households with greater earnings were less likely to meet CES-D depression criteria. Improvements in depressive symptomology post relcoation are associated with greater feelings of safety. Contra s…
5		Crawford, 2017	2017	Opportunity or Loss? Health Impacts of Estate Renewal and the Relocation of Public Housing Residents	Urban Policy and Research	Australia	Sydney	Urban renewal of a public housing estate	Public housing tenants have been relocated to enable demolition and construction work.	1540 dwellings -> 30% will be retained as public housing	34 interviews: 20 residents, 8 health staff, 6 public housing authority. Reported living in estate for 4 to 35 years, most residents reported a history of chronic physical and/or mental health conditions including cardiovascular disease, respiratory disease, cancer, depression and anxiety				Case study	34 interviews	Stress and anxiety with moving, housing instability, improved housing and neighbourhood quality, lack of choice, disruption to social networs, improved perceptions of safety, improved access to services for those relocated.	Relocation during reconstruction	housing quality and suitability, Anxiety/Stress/Loss/Social cohesion/Perceived safety and security/Access to services	A range of current and potential health impacts were linked to individual residents responses to the process of estate redevelopment and relocation, housing and neighbourhood quality, residents social networks and access to social and health care services. Improved housing quality and maintenance, a personalised approach to relocation and equitable access to services were identified to contribute…
6		Hagan, 2020	2020	Homeplace: Care and resistance among public housing residents facing mixed-income redevelopment	American Journal of Orthopsychiatry	USA	San Francisco	HOPE-SF, West Point, Alice Griffith	2 long-standing public housing communities in undergoing a public-private housing redevelopment initiative. West Point (1952) & Alice Griffith (1962)		44 residents living on site at West Point (n=18) and Alice Griffith (n=26) between 2015-2017 and comprises 29 women and 15 men ranging in age from 18-75 years (68% or residents were between 41-60 years old). The majority (82%, n=36) identified as African American or Black, 6 identified as Somoan, 1 as White and 1 as mixed race/ethnicity. In addition to the 44 initial interviews conducted in 2015-…	1952, 1962	2012			44 interviews	Social disruption / Social capital, empowerment significance in wellbeing The current study analyzes how residents have historically and contemporaneously negotiated, endured, and resisted structural and interpersonal violence in 2 long-standing, predominately African American, public housing communities undergoing a public-private housing redevelopment initiative	Experience of redevelopment	Deep rooted sociocultural configurations of home and community, reflective of the role of trauma and the social dynamics of public housing communmunities in transition	These findings offere a nuanced view of residents lived experiences of place-based trauma and collective resistance and resilience, while also highlighting the place-specific ways in which redevelopment unsettles deeply rooted sociocultural conficutations of home and comunity. Findings reveal the complex ways that collective resilience operates in low-income communities of color and suggest that …
7		Popkin,2004	2004	The HOPE VI program: What about the residents?	Housing Policy Debate	USA	multi-site	HOPE VI - multi-site							Review		Challenges with mixed-income housing stability and affordability. Limited suitable housing for existing residents due to mixed income. Severly poor pre-existing housing conditions limiting option of relocation opportunities.	Redevelopment - relocation		HOPE VI experience illustrates the consequences of socieity's reluctance to deal with difficult problems including racial segregation, the damange infliced on famililes from unintented consequences of federal policies and programs and housing the homeless. In many cities the poorest and least desirable tenants hav been warehoused in the worst public housing developments for decades as these devel…
8		Keene, 2011	2011	Weathering HOPE VI: The importance of evaluatingthe population health impact of public housing demolition and displacement	Journal of Urban Health	USA	Multiple	HOPE VI program: multi-sites			HOPE VI residents				Review		Neighbourhood safety, disrupted social networks, reduced community empowerment/mobility, social isolation	Relocation	Widen health and social inequtiies specifically amongst African Amercian population, Neighbourhood safety, disrupted social networks, reduced community empowerment/mobility, social isolation	The findings suggest that relocated HOPE VI residents have experienced few improvements to the living conditions and economic relatiites that are likely sources of stress and illness among this population. In the face of these findings some analysts have proposed changes to the implementation of HOPE VI so that the program can better reach its goal of moving public housing residents to improved e…
9
